# Supplementary material for: Diffusing capacity for carbon monoxide is significantly associated with cardiovascular disease-related plasma proteins, independently of obstruction
Source: Clin Proteomics. 2026 Feb 1;23:11. doi: 10.1186/s12014-026-09584-6 (PMC12927244; doi:10.1186/s12014-026-09584-6)
Supplement: Supplementary file 4 — Supplementary Material 4 [file 12014_2026_9584_MOESM4_ESM.xlsx]

## Sheet: Sheet1
Supplement Material
OLINK results for all models
Sheet name	Results
DLCO%pred Model 1	Model 1 results for DLCO%predicted
DLCO%pred Model 2	Model 2 results for DLCO%predicted
DLCO%pred Sensitivity	Sensitivity analysis results for DLCO%predicted
DLCO Absolute values Model 1	Model 1 results for absolute values of DLCO
DLCO Absolute values Model 2	Model 2 results for absolute values of DLCO
DLCO Absolute Sensitivity	Sensitivity analysis results for absolute values of DLCO
DLCO_VA%pred Model 2	Model 2 results for DLCO/VA%predicted
DLCO_VA%pred Sensitivity	Sensitivity analysis results for DLCO/VA%pred
DLCO_VA%pred Model 2 Exc VA<LLN	Model 2 results for DLCO/VA%pred after excluding VA<LLN
DLCO_VA%pred Sensit exc VA<LLN	Sensitivity analysis results for DLCO/VA%pred after excluding VA<LLN

## Sheet: DLCO%pred Model 1
Var	Estimate	Std.Error	t_value	P	AdjP
FGF_23	-0.0136133	0.00197564	-6.89059	2.07831e-11	1.8497e-09
GDF_15	-0.00790015	0.00154237	-5.1221	4.64089e-07	1.6735e-05
MMP_12	-0.0102025	0.00200723	-5.08285	5.641e-07	1.6735e-05
FABP4	-0.0066188	0.00145781	-4.54024	7.37725e-06	0.000164144
CCL20	-0.0131758	0.00312732	-4.21313	3.09342e-05	0.000465736
U_PAR	-0.00348199	0.000827151	-4.20962	3.1398e-05	0.000465736
IL_6	-0.0101684	0.00253724	-4.00765	7.27266e-05	0.000846129
RAGE	0.0049897	0.00124847	3.99665	7.60566e-05	0.000846129
SCF	0.00390725	0.00111443	3.50604	0.000504551	0.00488268
IL_1ra	-0.00582525	0.00168343	-3.46034	0.000595545	0.00488268
TRAIL_R2	-0.00415928	0.00120326	-3.45667	0.000603477	0.00488268
MMP_1	-0.00854198	0.00253424	-3.37062	0.000820394	0.00608459
REN	-0.00767148	0.00237466	-3.23056	0.0013341	0.00913346
AM	-0.00367724	0.00118135	-3.11275	0.00198212	0.0126006
SPON1	-0.00269325	0.000897329	-3.00141	0.00284995	0.0169097
CCL3	-0.00377923	0.00133612	-2.82851	0.00490373	0.027277
CSTB	-0.00465399	0.00173651	-2.68008	0.00765415	0.0400717
CHI3L1	-0.00724878	0.00295686	-2.45152	0.0146379	0.0718818
LEP	-0.0051734	0.00214621	-2.41048	0.0163665	0.0718818
MB	0.00459848	0.0019081	2.40998	0.0163887	0.0718818
ECP	-0.00587713	0.00245161	-2.39725	0.0169609	0.0718818
TRAIL	0.00234826	0.000989831	2.37239	0.0181298	0.0733432
HGF	-0.00317999	0.00136538	-2.32901	0.0203391	0.0787033
MPO	-0.00199408	0.000882952	-2.25842	0.0244391	0.0906283
MMP_7	-0.0038914	0.00175974	-2.21135	0.027557	0.0981029
CSF_1	-0.0017438	0.000800278	-2.17899	0.0298959	0.102336
GAL	0.00423172	0.00202809	2.08656	0.0375395	0.123741
IL27_A	-0.00205927	0.000995634	-2.0683	0.0392322	0.124702
TNF_R1	-0.00211942	0.00105423	-2.0104	0.0450373	0.134107
PTX3	-0.00325825	0.00162197	-2.00882	0.0452048	0.134107
VEGF_A	-0.0027014	0.00138052	-1.95679	0.0510438	0.144602
TRANCE	0.0033088	0.00169785	1.94882	0.0519919	0.144602
CD40	-0.00260195	0.00138536	-1.87817	0.0610602	0.163706
LOX_1	-0.00320689	0.00171722	-1.86749	0.0625395	0.163706
t_PA	-0.00330195	0.00183599	-1.79845	0.0728335	0.184676
hK11	-0.0023248	0.00130109	-1.78681	0.0747003	0.184676
CTSL1	-0.00182273	0.00103792	-1.75614	0.0798043	0.188046
SIRT2	-0.00597097	0.00340555	-1.75331	0.0802892	0.188046
TIM	-0.00386093	0.00230323	-1.67631	0.0944331	0.213416
ITGB1BP2	-0.00511733	0.00307771	-1.66271	0.0971283	0.213416
TNF_R2	-0.00246976	0.00149067	-1.65681	0.0983155	0.213416
GH	0.00811127	0.00518911	1.56313	0.118786	0.251712
CTSD	-0.0018694	0.00130649	-1.43085	0.153226	0.317143
CA_125	-0.00302119	0.00216925	-1.39274	0.164446	0.33263
NEMO	-0.00337229	0.00259979	-1.29714	0.195305	0.383255
CASP_8	-0.00229158	0.00177767	-1.28909	0.198087	0.383255
CXCL16	-0.00117061	0.0009211	-1.27088	0.204484	0.387214
IL_6RA	-0.00172252	0.00138684	-1.24205	0.214921	0.3985
TIE2	0.00118087	0.0010406	1.13479	0.257118	0.46701
IL_8	-0.00222769	0.00205099	-1.08615	0.278044	0.482381
PlGF	-0.00126132	0.00116888	-1.07908	0.281179	0.482381
MCP_1	-0.00160487	0.0014893	-1.0776	0.281841	0.482381
TF	0.00126114	0.00118886	1.0608	0.289401	0.485976
FS	-0.0015171	0.00145391	-1.04346	0.297343	0.490066
NT_pro_BNP	-0.00302131	0.00294138	-1.02717	0.304939	0.493446
MMP3	-0.00183627	0.00190385	-0.964504	0.335356	0.532977
TNFSF14	-0.00157058	0.00177517	-0.884751	0.376804	0.585448
PSGL_1	-0.000479407	0.000547256	-0.876019	0.381528	0.585448
SRC	0.00103532	0.00122183	0.847358	0.397285	0.5903
RETN	-0.00149079	0.00176184	-0.846155	0.397955	0.5903
VEGF_D	0.000903504	0.00112576	0.802569	0.422684	0.616703
PAR_1	-0.00101116	0.00135462	-0.746448	0.45582	0.654323
HSP27	-0.00235126	0.0032313	-0.727651	0.467239	0.658089
CXCL1	-0.00169696	0.00237473	-0.714588	0.475266	0.658089
PDGFsubunitB	-0.00179733	0.00254603	-0.705933	0.480627	0.658089
HB_EGF	-0.00117964	0.00170421	-0.69219	0.489206	0.659687
CX3CL1	0.000953588	0.00140944	0.676574	0.499054	0.662923
EN_RAGE	-0.00167292	0.0026067	-0.641777	0.521373	0.67909
MMP_10	-0.00125634	0.00198187	-0.633916	0.526486	0.67909
PRL	-0.00142294	0.00230366	-0.617687	0.537121	0.682912
TM	0.00061922	0.00106181	0.583175	0.560093	0.692842
CD40_L	-0.00179474	0.00308073	-0.582568	0.560501	0.692842
OPG	-0.000576055	0.00111914	-0.514729	0.607017	0.735761
ST2	0.000837251	0.00166912	0.501612	0.616207	0.735761
SELE	0.000987061	0.00205413	0.480524	0.631108	0.735761
IL_18	-0.000787399	0.00167599	-0.46981	0.638738	0.735761
KLK6	-0.000672701	0.00145625	-0.461941	0.644366	0.735761
mAmP	-0.00167013	0.00362046	-0.461302	0.644824	0.735761
Dkk_1	-0.000910266	0.00207011	-0.439718	0.660371	0.743962
CCL4	-0.000903701	0.00213224	-0.423827	0.671912	0.747502
EGF	-0.000958849	0.00324597	-0.295397	0.767839	0.834226
PECAM_1	-0.000399658	0.00135761	-0.294383	0.768613	0.834226
Gal_3	0.000294401	0.00125859	0.233913	0.815168	0.874096
AGRP	0.000236656	0.00112018	0.211265	0.832784	0.878375
IL_16	0.00025421	0.00124961	0.203432	0.838897	0.878375
ESM_1	0.000152048	0.00127249	0.119489	0.904946	0.936514
CXCL6	-0.000142323	0.00241348	-0.0589699	0.953005	0.966631
FAS	-7.05891e-05	0.00127196	-0.0554961	0.95577	0.966631
PAPPA	-4.39104e-05	0.00141311	-0.0310736	0.975226	0.975226

## Sheet: DLCO%pred Model 2
Var	Estimate	Std.Error	t_value	P	AdjP
FGF_23	-0.0143438	0.00200224	-7.16391	3.63918e-12	3.23887e-10
GDF_15	-0.00810825	0.0015638	-5.18496	3.39363e-07	1.45982e-05
MMP_12	-0.0103933	0.00203361	-5.11075	4.92074e-07	1.45982e-05
FABP4	-0.00684943	0.00148596	-4.60943	5.39387e-06	0.000120014
IL_6	-0.0110043	0.00257857	-4.26758	2.45432e-05	0.00043687
U_PAR	-0.00355721	0.000842914	-4.22014	3.00558e-05	0.000445828
CCL20	-0.0128533	0.00318978	-4.02951	6.65698e-05	0.000846388
RAGE	0.00492702	0.00127342	3.86912	0.000126934	0.00141214
IL_1ra	-0.00636073	0.00170573	-3.72905	0.000219103	0.00216669
SCF	0.00405885	0.00113417	3.5787	0.000386404	0.00343899
MMP_1	-0.00910564	0.00257118	-3.54143	0.000443435	0.00358779
TRAIL_R2	-0.00420524	0.00122611	-3.42973	0.000665133	0.00493307
REN	-0.00788265	0.00242303	-3.25322	0.00123506	0.00845543
AM	-0.00373639	0.00120198	-3.10853	0.00201063	0.012469
SPON1	-0.00283178	0.000914914	-3.09513	0.00210152	0.012469
CSTB	-0.00540688	0.00176058	-3.07108	0.00227423	0.0126504
CCL3	-0.00395933	0.00134861	-2.93586	0.00351262	0.0183896
LEP	-0.00591392	0.00218085	-2.71175	0.00697301	0.0344777
CSF_1	-0.00200527	0.000814467	-2.46207	0.0142225	0.0666212
HGF	-0.00337498	0.00139193	-2.42468	0.0157509	0.0700917
ECP	-0.00595801	0.00249584	-2.38718	0.0174284	0.0738634
MB	0.00454974	0.00194828	2.33526	0.0200092	0.0807298
CHI3L1	-0.00696366	0.00300238	-2.31938	0.0208628	0.0807298
VEGF_A	-0.00315146	0.00140168	-2.24834	0.0250824	0.0915943
TRAIL	0.00225939	0.00100938	2.2384	0.0257287	0.0915943
MMP_7	-0.00386623	0.00178112	-2.17068	0.030526	0.102372
MPO	-0.00193776	0.000901276	-2.15001	0.0321356	0.102372
PTX3	-0.00355212	0.00165282	-2.14912	0.0322068	0.102372
CD40	-0.00298848	0.00140952	-2.12021	0.0345857	0.106142
GAL	0.00432483	0.00206163	2.09777	0.036534	0.108384
GH	0.0107888	0.00525129	2.05451	0.0405571	0.116438
TNF_R1	-0.0021825	0.00107374	-2.03261	0.0427323	0.118849
SIRT2	-0.00699252	0.00346774	-2.01645	0.0444013	0.119749
TRANCE	0.00345966	0.0017334	1.99588	0.0466054	0.121996
CTSL1	-0.00206712	0.00105802	-1.95377	0.0514046	0.127374
ITGB1BP2	-0.00611666	0.00313228	-1.95278	0.0515222	0.127374
IL27_A	-0.00192701	0.00101414	-1.90014	0.0581122	0.139783
hK11	-0.00249921	0.00132488	-1.88637	0.0599485	0.140406
TIM	-0.00417566	0.0023302	-1.79197	0.0738707	0.168577
LOX_1	-0.00305264	0.00175156	-1.74281	0.0821121	0.182699
TNF_R2	-0.00259095	0.00151313	-1.71231	0.0875916	0.190138
t_PA	-0.00310108	0.00186548	-1.66235	0.0972036	0.205979
CASP_8	-0.00281714	0.00180957	-1.5568	0.120285	0.248962
NEMO	-0.00401449	0.00264693	-1.51666	0.130119	0.257968
CXCL16	-0.00141441	0.000938231	-1.50753	0.132442	0.257968
CA_125	-0.00332969	0.0022138	-1.50406	0.133332	0.257968
CTSD	-0.00194797	0.00133218	-1.46225	0.144436	0.268488
IL_6RA	-0.00206167	0.00141122	-1.46091	0.144803	0.268488
IL_8	-0.00264795	0.00209117	-1.26626	0.206137	0.374412
MMP3	-0.00229529	0.00194003	-1.18312	0.237444	0.42265
MCP_1	-0.00166748	0.001518	-1.09847	0.27264	0.472221
PlGF	-0.00129718	0.00118897	-1.09101	0.275904	0.472221
PDGFsubunitB	-0.00262415	0.00259128	-1.01269	0.311804	0.523595
PAR_1	-0.00137044	0.00138019	-0.992935	0.321324	0.526064
TIE2	0.0010421	0.00106203	0.981238	0.327051	0.526064
PSGL_1	-0.000530499	0.000556971	-0.952473	0.341416	0.526064
CXCL1	-0.00227682	0.00241805	-0.941595	0.346952	0.526064
TF	0.00113908	0.00121348	0.938688	0.348441	0.526064
TNFSF14	-0.001699	0.00181109	-0.938107	0.348739	0.526064
HB_EGF	-0.00158441	0.00173695	-0.912179	0.362208	0.537275
HSP27	-0.00295602	0.0032935	-0.897532	0.369959	0.539777
RETN	-0.00158611	0.00179675	-0.882767	0.377877	0.542436
Dkk_1	-0.00178087	0.00210203	-0.847215	0.397367	0.555319
FS	-0.00125013	0.00148173	-0.843693	0.399331	0.555319
NT_pro_BNP	-0.00247919	0.0029879	-0.829743	0.407164	0.557502
VEGF_D	0.000935659	0.00114882	0.814455	0.415855	0.557981
CD40_L	-0.00253456	0.00314018	-0.807138	0.420053	0.557981
KLK6	-0.00113339	0.00148226	-0.76464	0.444924	0.574854
SRC	0.000951741	0.00124675	0.76338	0.445674	0.574854
MMP_10	-0.00150056	0.00202159	-0.742267	0.458349	0.582758
OPG	-0.00074843	0.00114049	-0.656236	0.512039	0.641851
EGF	-0.00205301	0.00330251	-0.621652	0.534514	0.660719
CCL4	-0.00127013	0.00217036	-0.585216	0.558723	0.681182
SELE	0.00116965	0.00209454	0.558426	0.576857	0.683917
EN_RAGE	-0.00147024	0.00265861	-0.553012	0.580555	0.683917
IL_18	-0.000931316	0.00170577	-0.545979	0.585376	0.683917
CX3CL1	0.00076462	0.00143848	0.531547	0.595326	0.683917
PECAM_1	-0.000727407	0.00138372	-0.525688	0.599388	0.683917
ST2	0.000834232	0.00170338	0.48975	0.624572	0.703631
mAmP	-0.00169754	0.00368941	-0.460111	0.645679	0.71246
PRL	-0.00107067	0.00234644	-0.456295	0.648419	0.71246
TM	0.000481241	0.00108368	0.44408	0.657218	0.713322
CXCL6	-0.000671971	0.00246004	-0.273155	0.784871	0.841609
IL_16	0.000321479	0.001276	0.251943	0.801211	0.848902
FAS	-9.49656e-05	0.00129573	-0.0732912	0.94161	0.981196
PAPPA	-6.63533e-05	0.00144179	-0.0460216	0.963315	0.981196
AGRP	4.64954e-05	0.00114287	0.040683	0.967568	0.981196
ESM_1	-3.26695e-05	0.0012973	-0.0251826	0.979922	0.981196
Gal_3	3.02351e-05	0.00128205	0.0235834	0.981196	0.981196

## Sheet: DLCO%pred Sensitivity
Var	Estimate	Std.Error	t_value	P	AdjP
FGF_23	-0.0102131	0.0020612	-4.95495	1.13293e-06	0.000100831
IL_6	-0.0143731	0.00303891	-4.7297	3.27632e-06	0.000145485
MMP_12	-0.0110642	0.00238356	-4.64186	4.90397e-06	0.000145485
GDF_15	-0.00792286	0.001774	-4.46609	1.07914e-05	0.000240108
IL_1ra	-0.00831528	0.00200551	-4.14623	4.25334e-05	0.000757095
U_PAR	-0.00358917	0.000886146	-4.05032	6.31385e-05	0.000936554
FABP4	-0.00692937	0.0017623	-3.93201	0.000101722	0.00123605
TRAIL_R2	-0.00515547	0.0013186	-3.9098	0.000111105	0.00123605
CCL20	-0.0125527	0.00361885	-3.4687	0.000588818	0.00582276
REN	-0.00839515	0.00285424	-2.94129	0.003488	0.029746
SPON1	-0.00268056	0.000916577	-2.92454	0.00367647	0.029746
RAGE	0.00377116	0.00143828	2.62199	0.00912699	0.0676918
LEP	-0.00616975	0.00264433	-2.3332	0.0202086	0.138351
TRAIL	0.00238471	0.00108342	2.20109	0.0283877	0.165853
CSF_1	-0.00184239	0.000838115	-2.19826	0.0285905	0.165853
TNF_R2	-0.00377741	0.00174722	-2.16195	0.0313052	0.165853
CHI3L1	-0.00758552	0.00351645	-2.15715	0.0316798	0.165853
MMP_1	-0.00653913	0.00312346	-2.09356	0.0370248	0.180708
AM	-0.00265583	0.00127896	-2.07656	0.0385781	0.180708
CSTB	-0.00415892	0.00204693	-2.03179	0.0429367	0.189622
IL_6RA	-0.00317963	0.00159866	-1.98894	0.0474933	0.189622
ECP	-0.00572425	0.00287886	-1.98838	0.0475552	0.189622
MMP_7	-0.00395558	0.00200528	-1.97258	0.0493371	0.189622
SELE	0.00464605	0.00238555	1.94758	0.052271	0.189622
HGF	-0.00306766	0.0015965	-1.92149	0.055489	0.189622
GH	0.0121439	0.00635659	1.91044	0.0568999	0.189622
CCL3	-0.00307421	0.00161323	-1.90562	0.0575258	0.189622
VEGF_A	-0.00301575	0.00161158	-1.8713	0.0621451	0.197533
MPO	-0.00181267	0.000994192	-1.82326	0.0691243	0.206357
MB	0.00409597	0.00226361	1.80949	0.07124	0.206357
SCF	0.00234469	0.0012987	1.80541	0.0718772	0.206357
TNF_R1	-0.00215446	0.00122121	-1.76421	0.0785762	0.21183
IL27_A	-0.00199437	0.00113606	-1.75551	0.0800537	0.21183
MMP_10	-0.00415634	0.00237444	-1.75045	0.0809238	0.21183
PTX3	-0.00282348	0.00181935	-1.55192	0.121593	0.296188
PlGF	-0.00200677	0.00130123	-1.54222	0.123933	0.296188
ST2	0.00299192	0.00195095	1.53358	0.126045	0.296188
CTSL1	-0.00183671	0.00119899	-1.53188	0.126462	0.296188
CXCL16	-0.0015709	0.00104594	-1.5019	0.134032	0.305867
LOX_1	-0.00290027	0.00198522	-1.46093	0.144938	0.322488
IL_8	-0.0034881	0.00243528	-1.43232	0.152953	0.330194
t_PA	-0.00309183	0.00217374	-1.42235	0.155822	0.330194
TRANCE	0.00285025	0.0020377	1.39875	0.16278	0.336917
MCP_1	-0.00233363	0.00172934	-1.34943	0.178078	0.360203
ITGB1BP2	-0.00454701	0.0037658	-1.20745	0.228081	0.451094
CD40	-0.00199488	0.00168731	-1.18228	0.237902	0.453039
hK11	-0.00179185	0.00151993	-1.1789	0.239245	0.453039
SIRT2	-0.00429437	0.004113	-1.0441	0.297167	0.550568
TIM	-0.00275412	0.00267556	-1.02936	0.304027	0.550568
CTSD	-0.00151005	0.00148679	-1.01564	0.310507	0.550568
GAL	0.00240507	0.00239259	1.00521	0.315494	0.550568
KLK6	-0.00161985	0.00170358	-0.950849	0.342343	0.567386
CA_125	-0.00239382	0.00252712	-0.947252	0.344169	0.567386
TF	0.00130086	0.00137355	0.94708	0.344257	0.567386
IL_18	-0.0016625	0.00198869	-0.835977	0.403743	0.65333
OPG	-0.00101113	0.00124802	-0.810182	0.418391	0.657845
PAR_1	-0.00128343	0.00159414	-0.805094	0.421317	0.657845
VEGF_D	0.0010099	0.00127782	0.790331	0.429874	0.659634
SRC	0.00117018	0.00152405	0.767808	0.443123	0.663429
PDGFsubunitB	-0.00235337	0.00309303	-0.760863	0.447256	0.663429
PSGL_1	-0.000488969	0.000676338	-0.722966	0.470188	0.686012
NT_pro_BNP	-0.00243003	0.00350084	-0.694128	0.488066	0.698681
CXCL1	-0.00196806	0.00287822	-0.683777	0.494572	0.698681
NEMO	-0.00202497	0.0031863	-0.635525	0.525505	0.73078
CX3CL1	-0.000932198	0.00164786	-0.565703	0.571961	0.783147
RETN	-0.00111547	0.0020451	-0.545436	0.585804	0.789948
PAPPA	-0.000906255	0.00175162	-0.517382	0.605219	0.803948
FAS	-0.000738449	0.00150219	-0.491583	0.623325	0.815823
AGRP	0.000617222	0.00129794	0.475539	0.634702	0.818674
HB_EGF	-0.000892705	0.00208735	-0.427673	0.669155	0.845336
IL_16	0.000588794	0.00142566	0.412998	0.679863	0.845336
MMP3	-0.000838378	0.00216752	-0.386791	0.699148	0.845336
TNFSF14	-0.000803564	0.00213165	-0.376968	0.706428	0.845336
Dkk_1	-0.000915246	0.00246474	-0.371336	0.710614	0.845336
CCL4	-0.00095797	0.00259621	-0.368988	0.712362	0.845336
TIE2	0.000381243	0.00112518	0.338828	0.734944	0.85319
HSP27	-0.00133064	0.00397718	-0.334568	0.738153	0.85319
EGF	-0.00109849	0.00398675	-0.275534	0.78307	0.893503
PECAM_1	0.000357771	0.00161668	0.2213	0.824989	0.925091
Gal_3	0.000252207	0.00144803	0.174173	0.861831	0.925091
mAmP	-0.000749531	0.00442775	-0.16928	0.865675	0.925091
FS	-0.000289848	0.00174952	-0.165673	0.868511	0.925091
CD40_L	-0.000621691	0.0037685	-0.16497	0.869063	0.925091
PRL	-0.000438051	0.00274097	-0.159816	0.873119	0.925091
CXCL6	-0.000382973	0.00284512	-0.134607	0.893001	0.935024
EN_RAGE	-0.00028244	0.00308645	-0.0915097	0.92714	0.95933
ESM_1	-0.000117214	0.0015003	-0.0781271	0.937772	0.95933
CASP_8	-8.27166e-05	0.00214171	-0.0386218	0.969214	0.980228
TM	3.68271e-06	0.00120476	0.0030568	0.997563	0.997563

## Sheet: DLCO Absolute values Model 1
Var	Estimate	Std.Error	t_value	P	AdjP
FGF_23	-0.167081	0.0262134	-6.37388	4.92162e-10	4.38024e-08
MMP_12	-0.143872	0.0263129	-5.46774	7.89599e-08	3.51372e-06
GDF_15	-0.106742	0.0202782	-5.26387	2.2701e-07	6.73464e-06
FABP4	-0.094678	0.0191123	-4.95376	1.06254e-06	2.36416e-05
U_PAR	-0.0503445	0.0108451	-4.64214	4.63602e-06	8.25212e-05
IL_6	-0.148048	0.0332697	-4.44995	1.10552e-05	0.000163986
CCL20	-0.178558	0.041133	-4.34099	1.78519e-05	0.000226974
TRAIL_R2	-0.0634256	0.0157681	-4.0224	6.84791e-05	0.00076183
IL_1ra	-0.0829694	0.0221154	-3.75166	0.000200718	0.00198488
SCF	0.0515387	0.0146757	3.51183	0.000494002	0.00439662
AM	-0.0538318	0.0155147	-3.46973	0.000575677	0.00443338
RAGE	0.0571437	0.0165188	3.45931	0.000597759	0.00443338
REN	-0.104262	0.0312472	-3.33669	0.000924401	0.00632859
SPON1	-0.0380294	0.011798	-3.22336	0.00136724	0.00869174
LEP	-0.088062	0.028131	-3.13042	0.00186924	0.0107276
MMP_1	-0.104055	0.0334406	-3.11164	0.00198941	0.0107276
CCL3	-0.0544898	0.0175621	-3.1027	0.00204909	0.0107276
MMP_7	-0.0648553	0.0230922	-2.80854	0.00521233	0.0252235
CSTB	-0.0639343	0.0228513	-2.79784	0.00538478	0.0252235
CHI3L1	-0.104671	0.0388829	-2.69195	0.00739171	0.0328931
CSF_1	-0.0275134	0.0105129	-2.61712	0.00919223	0.0389575
HGF	-0.0459995	0.017957	-2.56166	0.0107707	0.0435722
IL27_A	-0.0315776	0.0130878	-2.41275	0.0162663	0.0629435
VEGF_A	-0.043054	0.0181416	-2.37322	0.0180895	0.0662428
MPO	-0.0274568	0.0116213	-2.36263	0.0186075	0.0662428
t_PA	-0.0550668	0.0241219	-2.28285	0.0229452	0.0785433
TNF_R1	-0.0311125	0.0138672	-2.24361	0.0253853	0.0820545
MB	0.0562677	0.0251527	2.23705	0.0258149	0.0820545
ECP	-0.0697942	0.0323281	-2.15893	0.0314296	0.0951045
TNF_R2	-0.042131	0.0195871	-2.15096	0.0320577	0.0951045
CD40	-0.0387083	0.018223	-2.12415	0.0342497	0.0983299
hK11	-0.0357965	0.0171104	-2.09209	0.0370388	0.103014
CTSL1	-0.0276757	0.013652	-2.02723	0.0432795	0.116723
PTX3	-0.0425545	0.0213621	-1.99206	0.0470214	0.123085
TIM	-0.0582094	0.0303003	-1.92109	0.0554072	0.140893
TRAIL	0.02488	0.0130667	1.90408	0.0575934	0.142384
TRANCE	0.0421542	0.0223663	1.88472	0.0601676	0.144728
LOX_1	-0.0407092	0.0226215	-1.79958	0.0726558	0.170167
CA_125	-0.0500299	0.0285288	-1.75366	0.0802284	0.182669
CTSD	-0.0299518	0.0171853	-1.74287	0.0820982	0.182669
IL_6RA	-0.0313584	0.0182328	-1.71989	0.0861998	0.187117
GAL	0.0440154	0.0267615	1.64473	0.100785	0.213567
IL_8	-0.0430879	0.0269658	-1.59787	0.110835	0.227905
CXCL16	-0.0192622	0.0121171	-1.58967	0.112672	0.227905
ITGB1BP2	-0.0615079	0.0405543	-1.51668	0.130111	0.25733
MCP_1	-0.028088	0.0195922	-1.43364	0.152431	0.294921
SIRT2	-0.061473	0.0449138	-1.36869	0.171838	0.322011
GH	0.0931999	0.0683858	1.36285	0.173669	0.322011
PlGF	-0.0202723	0.0153829	-1.31784	0.188285	0.341987
NT_pro_BNP	-0.0500602	0.0387075	-1.29329	0.196631	0.350002
SRC	0.0199145	0.0160749	1.23885	0.216102	0.377119
MMP_10	-0.0317126	0.0260662	-1.21661	0.224444	0.384145
TNFSF14	-0.0270523	0.0233622	-1.15795	0.247551	0.415699
RETN	-0.0259243	0.0231875	-1.11803	0.264203	0.435446
NEMO	-0.0361592	0.0342611	-1.0554	0.291858	0.47228
FS	-0.0197553	0.0191478	-1.03173	0.302802	0.48124
OPG	-0.0148961	0.014725	-1.01162	0.31231	0.487643
PRL	-0.0294429	0.0303174	-0.971155	0.332038	0.509507
CXCL1	-0.0293847	0.0312598	-0.940014	0.347758	0.524585
MMP3	-0.022888	0.0250756	-0.91276	0.3619	0.536818
CASP_8	-0.020814	0.0234355	-0.888138	0.374982	0.547106
TF	0.0130624	0.0156647	0.833874	0.404833	0.556364
TIE2	0.0114103	0.013714	0.83202	0.405877	0.556364
IL_18	-0.0182606	0.0220595	-0.827787	0.408268	0.556364
CD40_L	-0.0335494	0.0405545	-0.827266	0.408563	0.556364
PDGFsubunitB	-0.0274947	0.0335227	-0.820182	0.412584	0.556364
PSGL_1	-0.00579568	0.00720809	-0.804051	0.421829	0.56034
HSP27	-0.0330066	0.0425506	-0.775702	0.438368	0.573746
SELE	0.0198065	0.0270418	0.732441	0.464314	0.598897
PECAM_1	-0.0122371	0.0178707	-0.684756	0.493881	0.62458
KLK6	-0.0129954	0.0191723	-0.677826	0.498261	0.62458
PAR_1	-0.0118408	0.0178421	-0.663643	0.507289	0.627065
EN_RAGE	-0.0216984	0.0343293	-0.632067	0.527692	0.64335
VEGF_D	0.00861217	0.0148312	0.580681	0.561772	0.668617
mAmP	-0.0275643	0.0476724	-0.578203	0.563442	0.668617
CCL4	-0.0144557	0.0280774	-0.514852	0.606931	0.710748
HB_EGF	-0.0100136	0.0224511	-0.446018	0.655818	0.758023
FAS	-0.00725503	0.0167473	-0.433206	0.66509	0.758885
Dkk_1	-0.0101134	0.027264	-0.370943	0.710869	0.800853
EGF	-0.0150637	0.0427456	-0.352403	0.724716	0.806246
IL_16	0.00539144	0.0164553	0.327642	0.743348	0.816765
ST2	0.00589546	0.0219861	0.268145	0.788722	0.856051
TM	0.00305482	0.0139883	0.218384	0.827238	0.887038
CX3CL1	0.00365688	0.0185709	0.196915	0.843991	0.894228
PAPPA	0.00317835	0.0186092	0.170794	0.864469	0.90515
Gal_3	0.00238612	0.0165756	0.143954	0.885607	0.9165
CXCL6	-0.00140574	0.0317842	-0.0442274	0.964744	0.986922
ESM_1	0.000387477	0.0167582	0.0231217	0.981564	0.992719
AGRP	0.000100821	0.0147529	0.00683399	0.994551	0.994551

## Sheet: DLCO Absolute values Model 2
Var	Estimate	Std.Error	t_value	P	AdjP
FGF_23	-0.170717	0.0263809	-6.47123	2.76394e-10	2.4599e-08
MMP_12	-0.14285	0.0264265	-5.40555	1.09615e-07	4.87786e-06
GDF_15	-0.106504	0.0203834	-5.22505	2.77144e-07	8.22193e-06
FABP4	-0.0956708	0.0193044	-4.95592	1.05334e-06	2.34369e-05
U_PAR	-0.0503622	0.0109497	-4.59941	5.6465e-06	9.04374e-05
IL_6	-0.153599	0.0335181	-4.58257	6.0969e-06	9.04374e-05
CCL20	-0.17357	0.0415379	-4.17861	3.58338e-05	0.000455601
TRAIL_R2	-0.0629833	0.0159164	-3.95713	8.93186e-05	0.00099367
IL_1ra	-0.0859695	0.0222161	-3.8697	0.000126645	0.00125238
SCF	0.051849	0.0147997	3.50338	0.000509721	0.00453652
AM	-0.053332	0.0156383	-3.41035	0.000712835	0.00576748
RAGE	0.0564088	0.0166754	3.38276	0.000786266	0.00583148
REN	-0.104807	0.0315821	-3.31854	0.000985312	0.00657645
LEP	-0.093584	0.0283197	-3.30455	0.0010345	0.00657645
SPON1	-0.0387454	0.0119172	-3.25123	0.00124353	0.0073783
MMP_1	-0.106096	0.0336328	-3.15454	0.00172535	0.00959725
CCL3	-0.0542844	0.0175675	-3.09005	0.00213699	0.0111877
CSTB	-0.0694532	0.0229671	-3.02403	0.00265035	0.0131045
CSF_1	-0.0296855	0.0105987	-2.80087	0.00533651	0.0249973
MMP_7	-0.062737	0.0231542	-2.70954	0.00701889	0.0312341
HGF	-0.0469824	0.0181337	-2.59089	0.00991242	0.0420098
CHI3L1	-0.0993339	0.039103	-2.54031	0.0114416	0.0458704
VEGF_A	-0.04613	0.0182498	-2.5277	0.0118542	0.0458704
IL27_A	-0.0307799	0.0131961	-2.3325	0.0201551	0.074742
MPO	-0.026624	0.0117461	-2.26664	0.0239302	0.0847875
CD40	-0.0413884	0.0183684	-2.25324	0.0247694	0.0847875
TNF_R1	-0.0309473	0.0139896	-2.21217	0.0275029	0.0906578
MB	0.0555575	0.0254278	2.18491	0.029458	0.0936343
CTSL1	-0.0297669	0.0137833	-2.15964	0.031377	0.0959027
t_PA	-0.0518663	0.0242746	-2.13665	0.0332148	0.0959027
TNF_R2	-0.0419082	0.0196945	-2.12791	0.0339374	0.0959027
hK11	-0.0365175	0.0172584	-2.11593	0.0349501	0.0959027
PTX3	-0.0453653	0.021559	-2.10424	0.0359629	0.0959027
ECP	-0.0683465	0.0325985	-2.09661	0.036637	0.0959027
TIM	-0.0584215	0.0303696	-1.92368	0.0550833	0.140069
TRANCE	0.0432013	0.022614	1.91038	0.0567782	0.140368
IL_6RA	-0.0336999	0.0183762	-1.83389	0.0673912	0.162103
CA_125	-0.0525003	0.0288329	-1.82084	0.0693558	0.162439
TRAIL	0.0234093	0.0131926	1.77443	0.0767309	0.175104
CXCL16	-0.0211632	0.0122246	-1.73121	0.0841634	0.181032
CTSD	-0.0300266	0.0173547	-1.73017	0.0843482	0.181032
ITGB1BP2	-0.0698334	0.0408914	-1.70778	0.0884311	0.181032
IL_8	-0.0464256	0.0272275	-1.7051	0.0889295	0.181032
GH	0.116744	0.0685899	1.70206	0.0894992	0.181032
LOX_1	-0.0384664	0.0228472	-1.68364	0.0930088	0.183951
GAL	0.0427592	0.0269462	1.58684	0.113316	0.219243
SIRT2	-0.0693295	0.0453159	-1.52991	0.126805	0.240121
MCP_1	-0.0279181	0.019777	-1.41164	0.158811	0.294462
MMP_10	-0.0345331	0.0263257	-1.31177	0.19033	0.345701
PlGF	-0.0197478	0.0154969	-1.27431	0.203273	0.361826
NEMO	-0.0421867	0.0345517	-1.22098	0.222793	0.388796
TNFSF14	-0.0275985	0.0236041	-1.16922	0.242989	0.413413
SRC	0.0188636	0.0162434	1.16131	0.24619	0.413413
CXCL1	-0.0351999	0.0315194	-1.11677	0.264743	0.425809
RETN	-0.0260497	0.023418	-1.11238	0.266624	0.425809
NT_pro_BNP	-0.043197	0.0389389	-1.10935	0.267925	0.425809
OPG	-0.0160346	0.0148596	-1.07907	0.281188	0.439047
CASP_8	-0.0246197	0.0236363	-1.0416	0.298206	0.450795
MMP3	-0.0263274	0.0253092	-1.04023	0.298842	0.450795
PDGFsubunitB	-0.0346374	0.0337912	-1.02504	0.305944	0.453816
CD40_L	-0.0397903	0.0409357	-0.97202	0.331611	0.483826
HSP27	-0.0390601	0.0429486	-0.90946	0.363639	0.521998
KLK6	-0.0168705	0.0193256	-0.872964	0.383191	0.532994
FS	-0.0167979	0.0193219	-0.869371	0.385151	0.532994
IL_18	-0.0185772	0.0222337	-0.835541	0.403897	0.532994
PECAM_1	-0.0150448	0.0180356	-0.834171	0.404668	0.532994
PAR_1	-0.014947	0.0180052	-0.830149	0.406935	0.532994
PRL	-0.0253712	0.0305815	-0.829624	0.407232	0.532994
SELE	0.0221982	0.0273029	0.813034	0.416668	0.534508
PSGL_1	-0.00585994	0.00726557	-0.806536	0.420399	0.534508
TF	0.0119747	0.0158306	0.756428	0.449825	0.563865
TIE2	0.00993345	0.0138571	0.716847	0.473875	0.585762
Dkk_1	-0.0174821	0.0274224	-0.637512	0.524145	0.639026
mAmP	-0.0295176	0.048103	-0.613634	0.539796	0.649214
HB_EGF	-0.0135603	0.0226642	-0.598314	0.549959	0.652618
CCL4	-0.0165103	0.0283031	-0.583338	0.559985	0.655108
EGF	-0.0242246	0.0430709	-0.562436	0.574125	0.655108
VEGF_D	0.00842932	0.0149877	0.562415	0.574139	0.655108
EN_RAGE	-0.0188496	0.0346707	-0.543677	0.586958	0.661257
FAS	-0.00689939	0.016894	-0.408393	0.683197	0.760057
IL_16	0.00597011	0.0166387	0.358809	0.719922	0.791025
ST2	0.0061596	0.0222178	0.277237	0.781737	0.848471
CXCL6	-0.00647971	0.032082	-0.201973	0.840037	0.900763
PAPPA	0.0026023	0.0188016	0.138408	0.889985	0.932604
TM	0.00161168	0.0141352	0.114019	0.909278	0.932604
AGRP	-0.00157509	0.0149037	-0.105684	0.915884	0.932604
ESM_1	-0.00169456	0.0169176	-0.100165	0.920262	0.932604
CX3CL1	0.00183554	0.0187651	0.0978169	0.922125	0.932604
Gal_3	0.000477725	0.0167189	0.028574	0.977218	0.977218

## Sheet: DLCO Absolute Sensitivity
Var	Estimate	Std.Error	t_value	P	AdjP
IL_6	-0.19584	0.0386128	-5.0719	6.42686e-07	5.7199e-05
MMP_12	-0.146835	0.0303464	-4.83863	1.97019e-06	8.76733e-05
FGF_23	-0.120157	0.0264481	-4.5431	7.66154e-06	0.000227292
GDF_15	-0.101259	0.0226411	-4.47235	1.04968e-05	0.000233553
U_PAR	-0.0493364	0.0112677	-4.37858	1.58348e-05	0.000281859
IL_1ra	-0.106909	0.0255884	-4.17803	3.72495e-05	0.000552534
TRAIL_R2	-0.0685015	0.0167992	-4.07768	5.64532e-05	0.000695307
FABP4	-0.0910406	0.0224636	-4.05281	6.24995e-05	0.000695307
CCL20	-0.166689	0.0461238	-3.61395	0.000346166	0.00342319
REN	-0.11061	0.0364009	-3.03866	0.00255655	0.0227533
SPON1	-0.0335944	0.0117041	-2.87031	0.00435215	0.0352129
LEP	-0.0931053	0.033646	-2.76721	0.00595698	0.0441809
CSF_1	-0.0271947	0.0106723	-2.54816	0.0112596	0.0770849
TNF_R2	-0.0541059	0.022262	-2.43041	0.015588	0.0976062
AM	-0.0392658	0.0162896	-2.41049	0.0164505	0.0976062
RAGE	0.0421175	0.0184004	2.28895	0.0226827	0.124088
MMP_10	-0.0686492	0.0302162	-2.27193	0.0237022	0.124088
MMP_7	-0.0569578	0.0255556	-2.22878	0.0264687	0.127042
HGF	-0.0446508	0.0203446	-2.19472	0.0288456	0.127042
CHI3L1	-0.0979283	0.0448759	-2.1822	0.029765	0.127042
IL_6RA	-0.0444194	0.0203817	-2.17937	0.0299762	0.127042
VEGF_A	-0.044347	0.0205358	-2.1595	0.0314961	0.127416
IL27_A	-0.0301802	0.0144742	-2.0851	0.0377904	0.146232
TRAIL	0.028446	0.0138407	2.05525	0.0406032	0.15057
SELE	0.061552	0.0304355	2.02237	0.0439047	0.150663
CSTB	-0.052813	0.026128	-2.02132	0.0440139	0.150663
CCL3	-0.040657	0.0205829	-1.97528	0.049028	0.161611
SCF	0.0315574	0.0165675	1.90477	0.0576361	0.176429
TNF_R1	-0.0296111	0.0155759	-1.90108	0.0581201	0.176429
MPO	-0.0239625	0.0126851	-1.88902	0.0597225	0.176429
MMP_1	-0.0744994	0.039918	-1.86631	0.0628409	0.176429
IL_8	-0.0577627	0.0310203	-1.86209	0.0634351	0.176429
ECP	-0.0675664	0.0367751	-1.83729	0.0670227	0.180758
MB	0.0524911	0.0288909	1.81687	0.0700989	0.183494
CTSL1	-0.0264546	0.0152894	-1.73026	0.0844738	0.214805
PTX3	-0.0392177	0.0232068	-1.68993	0.0919399	0.223406
t_PA	-0.0464311	0.0277138	-1.67538	0.0947609	0.223406
MCP_1	-0.0368585	0.022042	-1.6722	0.095387	0.223406
LOX_1	-0.0403433	0.0253241	-1.59308	0.112052	0.251443
GH	0.129115	0.081264	1.58884	0.113008	0.251443
PlGF	-0.0258196	0.0166075	-1.5547	0.12093	0.262507
CXCL16	-0.0202542	0.0133492	-1.51726	0.130112	0.275714
TRANCE	0.0367248	0.0260072	1.4121	0.158817	0.328714
hK11	-0.0267147	0.0193858	-1.37805	0.169074	0.341991
ST2	0.0334678	0.0249208	1.34297	0.180161	0.356318
OPG	-0.020933	0.0159048	-1.31614	0.188995	0.365664
CD40	-0.0264764	0.0215328	-1.22959	0.219685	0.411904
CTSD	-0.0231938	0.0189643	-1.22302	0.22215	0.411904
CA_125	-0.0361909	0.0322385	-1.1226	0.262384	0.476575
SRC	0.0203179	0.0194385	1.04524	0.296638	0.528016
TF	0.0178132	0.0175282	1.01626	0.310214	0.541355
ITGB1BP2	-0.0482387	0.0480967	-1.00295	0.316582	0.541843
IL_18	-0.0245359	0.0253744	-0.966953	0.334241	0.561273
TIM	-0.030919	0.0341618	-0.905074	0.366054	0.603311
CXCL1	-0.0312769	0.0367231	-0.851697	0.39497	0.629023
FAS	-0.0162737	0.0191602	-0.84935	0.396272	0.629023
CX3CL1	-0.0176064	0.0210212	-0.837555	0.402857	0.629023
RETN	-0.021463	0.0260887	-0.822691	0.411249	0.631054
PDGFsubunitB	-0.0302851	0.0394779	-0.767141	0.443519	0.661622
KLK6	-0.0165963	0.0217541	-0.762906	0.446038	0.661622
NT_pro_BNP	-0.031908	0.0446818	-0.714115	0.475636	0.682923
IL_16	0.0127854	0.0181882	0.702952	0.482557	0.682923
SIRT2	-0.036862	0.0525422	-0.70157	0.483418	0.682923
GAL	0.0208261	0.0305623	0.68143	0.496054	0.689825
TNFSF14	-0.0174837	0.0271972	-0.64285	0.520746	0.713021
PAR_1	-0.0127492	0.0203546	-0.626356	0.531493	0.716711
VEGF_D	0.00940875	0.0163166	0.576637	0.564558	0.749936
CCL4	-0.0151007	0.0331338	-0.45575	0.648855	0.849237
PRL	-0.0140652	0.0349781	-0.402115	0.687847	0.876706
AGRP	0.00633321	0.0165685	0.382245	0.702514	0.876706
PSGL_1	-0.00318642	0.00863737	-0.368911	0.712419	0.876706
HSP27	-0.0185422	0.0507619	-0.365277	0.715127	0.876706
NEMO	-0.014645	0.040685	-0.35996	0.719096	0.876706
mAmP	-0.0189847	0.0565076	-0.335966	0.737099	0.886511
CD40_L	-0.0147894	0.0480953	-0.307503	0.758645	0.900259
CASP_8	0.00799919	0.0273328	0.292659	0.769958	0.901661
MMP3	-0.00732087	0.0276688	-0.26459	0.791483	0.906812
EGF	-0.0132492	0.0508863	-0.260368	0.794734	0.906812
Dkk_1	-0.00762197	0.0314628	-0.242253	0.808727	0.911097
PAPPA	-0.00490855	0.0223642	-0.219482	0.826403	0.919374
PECAM_1	-0.00360674	0.0206353	-0.174785	0.861351	0.923144
TM	-0.00263325	0.0153765	-0.171252	0.864126	0.923144
ESM_1	-0.00298132	0.0191489	-0.155692	0.876366	0.923144
HB_EGF	-0.00414807	0.0266484	-0.155659	0.876392	0.923144
TIE2	0.00213988	0.0143634	0.148981	0.881655	0.923144
FS	-0.00273065	0.0223308	-0.122282	0.902747	0.934238
Gal_3	0.00138853	0.0184828	0.0751257	0.940158	0.960668
CXCL6	-0.00228458	0.0363149	-0.0629102	0.949874	0.960668
EN_RAGE	0.000924871	0.0393949	0.0234769	0.981283	0.981283

## Sheet: DLCO_VA%pred Model 2
Var	Estimate	Std.Error	t_value	P	AdjP
FGF_23	-0.0117783	0.00221331	-5.32158	1.70291e-07	1.51559e-05
MMP_12	-0.00856807	0.00222955	-3.84296	0.000140983	0.00627375
RAGE	0.00414479	0.00135336	3.06259	0.00234005	0.0694215
GDF_15	-0.00510469	0.00173835	-2.93651	0.00350768	0.072317
U_PAR	-0.00267653	0.000926241	-2.88967	0.00406275	0.072317
CCL3	-0.00372086	0.00147399	-2.52434	0.0119709	0.177568
IL_6RA	-0.00353759	0.00152493	-2.31984	0.0208434	0.265008
MMP_1	-0.00612545	0.00280275	-2.18551	0.0294205	0.300608
CD40	-0.00332506	0.00153056	-2.17245	0.0303985	0.300608
mAmP	-0.00843674	0.00396498	-2.12781	0.0339532	0.302183
SPON1	-0.00206511	0.0009907	-2.08449	0.0377383	0.305337
CSTB	-0.0038933	0.00192234	-2.02529	0.0434896	0.3129
CCL20	-0.00697659	0.00348089	-2.00426	0.0457045	0.3129
IL_6	-0.00550024	0.00286064	-1.92273	0.0552112	0.326033
MMP_7	-0.00369176	0.0019235	-1.91929	0.0556462	0.326033
TRAIL_R2	-0.00253396	0.00134204	-1.88814	0.0597185	0.326033
hK11	-0.00267131	0.00142892	-1.86947	0.0622759	0.326033
ITGB1BP2	-0.00611035	0.00340644	-1.79377	0.0735926	0.363874
MMP3	-0.00360597	0.00209335	-1.72259	0.085723	0.377726
GH	0.00973497	0.00570007	1.70787	0.0884234	0.377726
MB	0.00359081	0.00210716	1.7041	0.0891263	0.377726
REN	-0.00444593	0.0026566	-1.67354	0.0949896	0.384276
CXCL16	-0.00167574	0.00101725	-1.64732	0.100263	0.386715
SCF	0.00199719	0.00122672	1.62807	0.104283	0.386715
ST2	0.00283666	0.00185046	1.53295	0.126066	0.442098
CHI3L1	-0.0049138	0.00325434	-1.50992	0.131839	0.442098
GAL	0.00329848	0.00223388	1.47657	0.140564	0.442098
t_PA	-0.00292908	0.00200764	-1.45896	0.145346	0.442098
SIRT2	-0.00540104	0.00376407	-1.43489	0.152085	0.442098
FABP4	-0.00233455	0.00163381	-1.4289	0.1538	0.442098
IL27_A	-0.00157888	0.00110547	-1.42824	0.153989	0.442098
NEMO	-0.00401231	0.00287371	-1.39621	0.163412	0.454488
PTX3	-0.00248865	0.00180639	-1.37769	0.169056	0.455938
VEGF_A	-0.00186503	0.00152072	-1.22641	0.220753	0.577853
ECP	-0.00326681	0.00271907	-1.20144	0.230278	0.585563
PECAM_1	-0.00175191	0.00148762	-1.17766	0.239622	0.585763
MPO	-0.00114663	0.000981767	-1.16793	0.243519	0.585763
CSF_1	-0.000955004	0.000891415	-1.07133	0.284654	0.653329
CTSL1	-0.00123356	0.00115535	-1.0677	0.28629	0.653329
CD40_L	-0.00356624	0.00341134	-1.04541	0.296456	0.659614
NT_pro_BNP	-0.00322148	0.00323132	-0.996953	0.319379	0.687984
FS	-0.0015777	0.00159993	-0.986106	0.324667	0.687984
MCP_1	-0.00154738	0.00165179	-0.936787	0.349424	0.699204
HSP27	-0.00332561	0.00355718	-0.9349	0.350394	0.699204
CASP_8	-0.00181577	0.00195491	-0.928825	0.35353	0.699204
AM	-0.0011863	0.0013141	-0.902749	0.367193	0.710439
CXCL1	-0.00225385	0.00262326	-0.859181	0.390746	0.739924
LOX_1	-0.00159789	0.00190987	-0.836646	0.403283	0.747753
SELE	0.0018415	0.00226419	0.813317	0.416512	0.756522
LEP	0.00189951	0.00238534	0.796328	0.426306	0.758824
KLK6	-0.00111016	0.00160087	-0.693471	0.48841	0.761181
VEGF_D	-0.000848979	0.0012363	-0.686709	0.492657	0.761181
ESM_1	-0.000963651	0.00141083	-0.683039	0.494971	0.761181
TRAIL	0.000746067	0.00109385	0.682054	0.495593	0.761181
TNF_R1	-0.000779626	0.00117045	-0.666093	0.505729	0.761181
CX3CL1	0.00103263	0.00155837	0.662633	0.507941	0.761181
PDGFsubunitB	-0.00183193	0.00280337	-0.653474	0.51382	0.761181
CTSD	-0.000933997	0.00145428	-0.642241	0.521078	0.761181
EGF	-0.00226625	0.00358349	-0.632415	0.527471	0.761181
PlGF	-0.000810331	0.00129105	-0.627652	0.530584	0.761181
TF	0.000817205	0.00131206	0.622843	0.533737	0.761181
HGF	-0.000919734	0.00152572	-0.60282	0.546964	0.761181
TNF_R2	-0.000994124	0.00165023	-0.602417	0.547232	0.761181
Dkk_1	-0.00133867	0.00226958	-0.589833	0.55563	0.761181
AGRP	-0.000727958	0.00123508	-0.589402	0.555918	0.761181
IL_1ra	-0.00108269	0.00188575	-0.574142	0.566189	0.762435
IL_18	-0.00104245	0.00185267	-0.562673	0.573968	0.762435
TM	0.000612415	0.00117804	0.519859	0.603445	0.775508
TIE2	0.000598491	0.00115731	0.517139	0.60534	0.775508
EN_RAGE	-0.00148019	0.00289927	-0.510539	0.60995	0.775508
CA_125	-0.00102572	0.0024205	-0.423764	0.671962	0.833604
IL_8	-0.000957156	0.00227648	-0.420454	0.674376	0.833604
HB_EGF	-0.000747632	0.00188145	-0.397371	0.691302	0.842821
CXCL6	-0.00102622	0.00266956	-0.384417	0.70087	0.842939
TRANCE	0.000602286	0.00187487	0.321242	0.748192	0.887854
Gal_3	-0.000423364	0.00137863	-0.307091	0.758931	0.888748
FAS	0.000393492	0.00135259	0.290917	0.771263	0.891459
TIM	-0.000669609	0.00253098	-0.264565	0.791478	0.894497
MMP_10	-0.000548498	0.00219709	-0.249648	0.802986	0.894497
OPG	-0.000297621	0.00124023	-0.239972	0.810472	0.894497
PAR_1	-0.000352448	0.00150232	-0.234603	0.814635	0.894497
PAPPA	-0.000344674	0.00156911	-0.219662	0.826244	0.894497
PSGL_1	-0.00012121	0.000603758	-0.200759	0.840988	0.894497
RETN	-0.000384398	0.00195531	-0.196592	0.844245	0.894497
TNFSF14	-0.000333218	0.00196544	-0.169538	0.865457	0.906185
PRL	0.000344325	0.00253087	0.13605	0.891849	0.92296
SRC	0.000156502	0.00135678	0.115349	0.908226	0.929105
CCL4	0.000237495	0.00234999	0.101062	0.919551	0.93
IL_16	0.000106737	0.00138919	0.0768337	0.938794	0.938794

## Sheet: DLCO_VA%pred Sensitivity
Var	Estimate	Std.Error	t_value	P	AdjP
MMP_12	-0.00891522	0.00272972	-3.26598	0.00120097	0.106886
U_PAR	-0.00296255	0.00101648	-2.91452	0.00379629	0.129581
IL_6RA	-0.00515945	0.00179812	-2.86936	0.00436791	0.129581
FGF_23	-0.00648678	0.00235654	-2.75267	0.00622553	0.138518
GDF_15	-0.0052473	0.00205358	-2.5552	0.0110437	0.196578
ST2	0.00548758	0.00220578	2.48782	0.0133274	0.197689
SELE	0.00640594	0.00267825	2.39184	0.0173024	0.219987
mAmP	-0.011494	0.00494663	-2.3236	0.0207308	0.23063
TRAIL_R2	-0.0034273	0.00151065	-2.26875	0.0239043	0.233361
SPON1	-0.00229374	0.00102738	-2.2326	0.0262203	0.233361
CCL3	-0.00393492	0.00183448	-2.14498	0.0326567	0.264222
IL_6	-0.00730443	0.00354945	-2.05791	0.0403544	0.299295
CXCL16	-0.00232021	0.00118067	-1.96516	0.0502025	0.343694
MMP_7	-0.00415348	0.0022543	-1.84248	0.0662686	0.421279
IL27_A	-0.00224069	0.00128941	-1.73776	0.0831499	0.484076
REN	-0.00560321	0.00326485	-1.71622	0.0870248	0.484076
MCP_1	-0.00321349	0.001962	-1.63786	0.102368	0.5287
CD40	-0.00301598	0.00190939	-1.57955	0.115131	0.5287
hK11	-0.00269038	0.00170629	-1.57674	0.115777	0.5287
VEGF_D	-0.00222757	0.00142454	-1.5637	0.118809	0.5287
MMP_10	-0.0040565	0.00269414	-1.50567	0.133071	0.563968
CCL20	-0.0060644	0.00412059	-1.47173	0.142011	0.574499
MMP3	-0.00350766	0.00243627	-1.43976	0.150846	0.575608
VEGF_A	-0.00259753	0.00182351	-1.42447	0.15522	0.575608
MB	0.00333239	0.00254581	1.30897	0.19142	0.681216
NT_pro_BNP	-0.00487546	0.00394225	-1.23672	0.217038	0.681216
TNF_R2	-0.0024596	0.00199092	-1.23541	0.217524	0.681216
PlGF	-0.00180868	0.00147192	-1.22879	0.219995	0.681216
RAGE	0.0019034	0.00158132	1.20368	0.229545	0.681216
LEP	0.00362033	0.00300823	1.20347	0.229624	0.681216
IL_1ra	-0.00267031	0.00233102	-1.14556	0.252777	0.712251
MMP_1	-0.00401411	0.00356023	-1.12749	0.260324	0.712251
CSTB	-0.0026023	0.00232638	-1.1186	0.264093	0.712251
ITGB1BP2	-0.00469705	0.00427438	-1.09888	0.272589	0.713542
CHI3L1	-0.00426783	0.00399659	-1.06787	0.286331	0.7281
IL_18	-0.00236461	0.00225666	-1.04784	0.295452	0.728556
ESM_1	-0.0017562	0.00170204	-1.03182	0.302883	0.728556
IL_8	-0.00261025	0.00276664	-0.943473	0.346103	0.7683
GH	0.00676181	0.00722303	0.936146	0.349857	0.7683
MPO	-0.00103195	0.00113176	-0.911811	0.362509	0.7683
PTX3	-0.0018723	0.00207239	-0.903448	0.366922	0.7683
KLK6	-0.00173095	0.00191804	-0.90246	0.367446	0.7683
CSF_1	-0.00085608	0.000956087	-0.8954	0.371201	0.7683
t_PA	-0.00198463	0.00247882	-0.800635	0.423897	0.853075
IL_16	0.00127528	0.0016187	0.787847	0.43133	0.853075
SIRT2	-0.0032829	0.0046727	-0.70257	0.4828	0.870562
PDGFsubunitB	-0.00236354	0.00349412	-0.676433	0.499222	0.870562
PAPPA	-0.00131485	0.00199075	-0.66048	0.509389	0.870562
LOX_1	-0.00145788	0.00226606	-0.643356	0.520423	0.870562
AGRP	-0.00093732	0.00145861	-0.642612	0.520905	0.870562
OPG	-0.000906798	0.00141616	-0.64032	0.522392	0.870562
TIM	0.00185517	0.00302765	0.612744	0.540452	0.870562
CD40_L	-0.00261684	0.00427619	-0.611957	0.540972	0.870562
PRL	-0.00180721	0.00307833	-0.587075	0.55754	0.870562
CX3CL1	-0.00105823	0.00186066	-0.568739	0.569905	0.870562
Gal_3	-0.00090592	0.00161709	-0.560217	0.575697	0.870562
ECP	-0.00183442	0.00329391	-0.556912	0.577951	0.870562
TNF_R1	-0.000756623	0.00138696	-0.545528	0.585745	0.870562
Dkk_1	-0.00146247	0.00277752	-0.526536	0.598856	0.870562
TIE2	-0.000635641	0.0012765	-0.497957	0.618834	0.870562
EGF	-0.00220633	0.00451707	-0.488443	0.625548	0.870562
CTSL1	-0.00065866	0.00136813	-0.48143	0.630518	0.870562
TRANCE	-0.00109871	0.00228417	-0.481009	0.630817	0.870562
SCF	-0.000680587	0.00144573	-0.470756	0.638114	0.870562
PECAM_1	-0.000847866	0.00181001	-0.468432	0.639773	0.870562
NEMO	-0.00162751	0.00361287	-0.450476	0.652652	0.870562
SRC	0.000761406	0.0017334	0.439257	0.660752	0.870562
FABP4	-0.000873637	0.00201675	-0.43319	0.665149	0.870562
CXCL6	-0.00109489	0.00322452	-0.339551	0.734402	0.936168
FS	-0.000643053	0.00196919	-0.326557	0.744202	0.936168
HSP27	-0.00144877	0.00448424	-0.323081	0.746831	0.936168
PAR_1	-0.00051075	0.00180902	-0.282335	0.777857	0.949048
HGF	-0.00051371	0.00182436	-0.281584	0.778433	0.949048
CCL4	-0.000764775	0.00292951	-0.261059	0.794203	0.955191
CA_125	-0.000677718	0.00288305	-0.23507	0.814295	0.961528
GAL	0.000612311	0.00270539	0.22633	0.82108	0.961528
TM	-0.000252628	0.00136561	-0.184992	0.853345	0.963688
EN_RAGE	0.000650579	0.00351749	0.184956	0.853373	0.963688
CXCL1	-0.000529222	0.00326235	-0.162221	0.871227	0.963688
CASP_8	0.000373171	0.00242218	0.154064	0.87765	0.963688
FAS	-0.000247777	0.00162301	-0.152666	0.878752	0.963688
RETN	0.000328422	0.00232797	0.141076	0.887892	0.963688
HB_EGF	-0.000234244	0.00236352	-0.0991079	0.921111	0.987697
CTSD	-0.000131298	0.00169419	-0.0774989	0.938272	0.994121
AM	-6.87704e-05	0.00145167	-0.0473734	0.962243	0.996796
TNFSF14	-9.25885e-05	0.00241095	-0.0384033	0.969388	0.996796
TRAIL	-3.90626e-05	0.00121621	-0.0321182	0.974396	0.996796
TF	-1.18625e-05	0.00154558	-0.00767512	0.993881	0.997919
PSGL_1	-1.99801e-06	0.00076561	-0.00260969	0.997919	0.997919

## Sheet: DLCO_VA%pred Model 2 Exc VA<LLN
Var	Estimate	Std.Error	t_value	P	AdjP
FGF_23	-0.0106721	0.00228028	-4.68015	4.03183e-06	0.000358833
MMP_12	-0.0104508	0.00232728	-4.49059	9.51117e-06	0.000423247
GDF_15	-0.00626488	0.00183844	-3.40771	0.000727332	0.0215775
U_PAR	-0.00324785	0.00102169	-3.1789	0.0016032	0.0356713
IL_6RA	-0.00510113	0.00168051	-3.03547	0.00257205	0.0457824
CCL3	-0.00456636	0.00162701	-2.8066	0.00527228	0.0782055
CD40	-0.0044069	0.00165705	-2.65949	0.00816697	0.103837
IL_6	-0.00734121	0.00298018	-2.46335	0.0142203	0.158201
CXCL16	-0.00269853	0.00113545	-2.37661	0.0179819	0.177821
TRAIL_R2	-0.0032573	0.00146962	-2.21642	0.0272719	0.24272
CCL20	-0.00790256	0.00378779	-2.08632	0.0376355	0.295709
SPON1	-0.00226792	0.00109966	-2.06238	0.0398709	0.295709
ITGB1BP2	-0.00724868	0.00361089	-2.00745	0.0454306	0.311025
CHI3L1	-0.00694628	0.00355578	-1.95352	0.0515133	0.311211
MMP_1	-0.00582839	0.00299555	-1.94569	0.0524513	0.311211
FABP4	-0.00332962	0.00178316	-1.86726	0.0626584	0.347398
PECAM_1	-0.00286979	0.00162563	-1.76534	0.0783334	0.347398
mAmP	-0.00765013	0.00433754	-1.7637	0.0786097	0.347398
NT_pro_BNP	-0.00603433	0.00346728	-1.74036	0.0826287	0.347398
CSTB	-0.00358242	0.00208282	-1.71999	0.0862731	0.347398
hK11	-0.00270674	0.00157619	-1.71727	0.0867696	0.347398
MMP_7	-0.00359633	0.00209516	-1.71649	0.0869115	0.347398
VEGF_A	-0.00278861	0.00166839	-1.67144	0.0954833	0.347398
ECP	-0.00490558	0.00293679	-1.67039	0.0956903	0.347398
GH	0.010274	0.00618584	1.6609	0.0975836	0.347398
IL27_A	-0.00193537	0.00122512	-1.57974	0.115023	0.364742
t_PA	-0.00335926	0.0021718	-1.54677	0.122777	0.364742
NEMO	-0.00478738	0.00309745	-1.54559	0.123061	0.364742
MMP3	-0.00352075	0.00229679	-1.5329	0.126158	0.364742
CSF_1	-0.00149935	0.000987935	-1.51766	0.129956	0.364742
IL_18	-0.00307425	0.00203581	-1.51009	0.131877	0.364742
REN	-0.0043151	0.00287931	-1.49866	0.134817	0.364742
PTX3	-0.0029748	0.00198714	-1.49703	0.135241	0.364742
FS	-0.00252063	0.00174792	-1.44207	0.15013	0.392988
AM	-0.00196648	0.00142443	-1.38054	0.168256	0.426313
RAGE	0.00200705	0.00146816	1.36705	0.172441	0.426313
ST2	0.0026871	0.0020216	1.32919	0.184605	0.444051
SIRT2	-0.00515501	0.00403093	-1.27886	0.201749	0.463339
TNF_R2	-0.00229372	0.00182768	-1.25499	0.210277	0.463339
PlGF	-0.00180519	0.00143896	-1.25451	0.21045	0.463339
CD40_L	-0.00460049	0.00371448	-1.23853	0.216307	0.463339
CTSL1	-0.00158077	0.0012881	-1.22721	0.220526	0.463339
MPO	-0.00133373	0.00109468	-1.21837	0.22386	0.463339
SCF	0.0014605	0.00128459	1.13694	0.2563	0.503759
IL_1ra	-0.00229125	0.0020311	-1.12809	0.260016	0.503759
HSP27	-0.00436124	0.00386893	-1.12725	0.26037	0.503759
AGRP	-0.00152318	0.00136945	-1.11226	0.26675	0.505122
LOX_1	-0.00233062	0.00213294	-1.09268	0.275245	0.510351
MMP_10	-0.00251587	0.0023658	-1.06343	0.288282	0.523615
MB	0.00240401	0.00230693	1.04208	0.298055	0.526428
GAL	0.00257203	0.00249426	1.03118	0.303131	0.526428
KLK6	-0.00179582	0.00175761	-1.02173	0.307576	0.526428
TNF_R1	-0.00120468	0.00128704	-0.936006	0.349882	0.57576
RETN	-0.00200375	0.00215061	-0.931713	0.352094	0.57576
CXCL1	-0.00262617	0.0028405	-0.924546	0.355807	0.57576
EN_RAGE	-0.00283911	0.00321079	-0.88424	0.377142	0.599387
PDGFsubunitB	-0.00256907	0.00305334	-0.841396	0.400671	0.624584
CTSD	-0.00132887	0.0016009	-0.830076	0.407032	0.624584
LEP	0.00209571	0.00258526	0.810637	0.418097	0.630688
VEGF_D	-0.00107505	0.00135732	-0.792041	0.428845	0.636121
SELE	0.00184837	0.00247399	0.74712	0.455467	0.664534
HGF	-0.00115143	0.00162807	-0.707236	0.479866	0.684421
MCP_1	-0.00127632	0.00184175	-0.692994	0.488749	0.684421
SRC	0.00102944	0.00149726	0.687551	0.492168	0.684421
TRAIL	0.000814067	0.00120968	0.672962	0.501393	0.686522
Dkk_1	-0.00163051	0.00247406	-0.659041	0.51028	0.688105
CASP_8	-0.00132617	0.00210166	-0.631014	0.528422	0.691476
EGF	-0.00240553	0.00387468	-0.620832	0.535093	0.691476
TRANCE	0.00126018	0.00205515	0.613181	0.540134	0.691476
ESM_1	-0.000932676	0.00154855	-0.602289	0.547352	0.691476
PSGL_1	-0.000400105	0.000671462	-0.595871	0.551627	0.691476
CXCL6	-0.0016473	0.00291137	-0.565815	0.571863	0.706887
OPG	-0.000671772	0.00136233	-0.493105	0.622232	0.758612
IL_8	-0.0009706	0.00247195	-0.392646	0.694807	0.828752
HB_EGF	-0.000791924	0.00204209	-0.387801	0.698387	0.828752
TNFSF14	-0.000759906	0.00214421	-0.354399	0.723242	0.846955
Gal_3	-0.000481604	0.00152149	-0.316536	0.751775	0.868935
PAR_1	-0.000422613	0.00167928	-0.251663	0.801441	0.914465
CA_125	-0.000600021	0.00259547	-0.23118	0.817303	0.914674
PAPPA	-0.000381021	0.00169415	-0.224903	0.822179	0.914674
CCL4	-0.000333258	0.00259028	-0.128657	0.897699	0.980265
TM	-0.000125911	0.00130066	-0.0968053	0.922934	0.980265
TF	0.000136576	0.00145036	0.0941664	0.925028	0.980265
PRL	0.000251691	0.00280195	0.0898271	0.928473	0.980265
IL_16	0.000106469	0.00152136	0.0699831	0.944245	0.980265
TIE2	8.58361e-05	0.00129582	0.0662407	0.947222	0.980265
TIM	-0.000106617	0.0026346	-0.040468	0.967742	0.989989
CX3CL1	-2.53964e-05	0.0017123	-0.0148317	0.988174	0.994109
FAS	-1.12603e-05	0.00152404	-0.00738845	0.994109	0.994109

[truncated: 1 more sheets: DLCO_VA%pred Sensit exc VA<LLN]
